# Supplementary material for: Inactivation of NF-κB2 (p52) restrains hepatic glucagon response via preserving PDE4B induction
Source: Nat Commun. 2019 Sep 20;10:4303. doi: 10.1038/s41467-019-12351-x (PMC6754499; doi:10.1038/s41467-019-12351-x)
Supplement: Supplementary file 4 — Source Data [file 41467_2019_12351_MOESM4_ESM.xlsx]

## Sheet: Figure 1a
Figure 1a
NCD	HFD	HFD+p52 siRNA
0.881958	2.19138	1.37777
0.850318	4.91598	1.62288
0.953251	3.6845	0.949044

## Sheet: Figure 1b
Figure 1b
NCD	HFD	HFD+p52 siRNA
3.7	6.4	5.7
4.2	6.5	6.2
4.8	7	5.2
5.1	6.8	6
4.2	6	5.5
4.7	6.8	6

## Sheet: Figure 1c
Figure 1c
Pyruvate Tolerance Test
0h					0.25h					0.5h
NCD	HFD	HFD+p52 siRNA			NCD	HFD	HFD+p52 siRNA			NCD	HFD	HFD+p52 siRNA
3.8	6	4.6			7.3	11.2	8.2			9.7	11.5	10.9
4.1	6.4	4.7			6.8	10.8	7.9			11	12.3	10.3
3.8	5.5	4.7			7.5	9.2	8.3			10	12	7.9
3.8	6.1	4.8			6.2	9.8	7.6			8.9	11.9	9.3
3.8	5.3	5.3			7.5	8.4	9.3			10.3	11.3	9.3
3.9	5	4.8			7.2	10.1	9.3			10.3	14.3	9.5
1h					2h					AUC for Pyruvate Tolerance Test
NCD	HFD	HFD+p52 siRNA			NCD	HFD	HFD+p52 siRNA			NCD	HFD	HFD+p52 siRNA
8.2	10.5	10.8			5.7	6.3	6.9			14.9375	18.8875	18.2625
7.8	11.6	10.3			5.4	7.9	6.9			14.8875	20.7625	17.6
7.5	10.2	9			5.1	8.3	6.5			14.275	19.2875	15.625
8	9.1	8.5			5.4	7.1	7.3			14.0625	18.05	16.0125
7.9	9.4	9.2			5.4	7.5	7.7			14.8375	17.8	17.225
9	12.8	10			6.5	8.3	7.9			16.15	22.2625	17.9375

## Sheet: Figure 1d
Figure 1d
NCD	HFD	HFD+p52 siRNA
85.3975	104.619	91.4673
84.3858	99.5606	94.5023
83.3742	104.619	102.596
84.3858	102.596	89.4441
79.3276	86.4091	92.479
78.3159	85.3975	111.7

## Sheet: Figure 1e
Figure 1e
Glucagon Tolerance Test
0h					0.5h
NCD	Glucagon	Glucagon+p52 siRNA			NCD	Glucagon	Glucagon+p52 siRNA
4.9	4.5	4.7			5.5	6.5	3.2
4	6	5.1			6.1	7	4.4
6	4.1	4.7			5.5	6	5.6
6.1	4.2	4.6			6	6.4	5.1
4.3	4.1	5			6.7	9.5	3.8
1h					2h
NCD	Glucagon	Glucagon+p52 siRNA			NCD	Glucagon	Glucagon+p52 siRNA
5.8	7.4	6			7.6	6.9	5.6
4.7	6	6.4			5.2	5.9	6.2
4.9	7.5	6			6.5	6.6	6.1
5.7	7	6.4			5.9	6.6	6
5.4	7.9	4.8			5.1	7.3	5.9
AUC for Glucagon Tolerance Test
NCD	Glucagon	Glucagon+p52 siRNA
12.125	13.375	10.075
10.175	12.45	11.375
11.175	12.95	11.525
8.75	12.8	11.5
11.025	15.35	9.7

## Sheet: Figure 1f
Figure 1f
AAV8-NC	AAV8-p52
4.1	7.4
5.1	5.5
5.1	6.3
4.9	5.6
5.4	5.4
4.3	6.3
3.6	5.3
4.1	5.6

## Sheet: Figure 1g
Figure 1g
Glucagon Tolerance Test
0h					0.25h					1h
NCD	Glucagon	Glucagon+AAV8-p52			NCD	Glucagon	Glucagon+AAV8-p52			NCD	Glucagon	Glucagon+AAV8-p52
3.9	4.6	7.4			5.6	8.3	14			5.7	7.5	9.7
4	4.9	5.5			6.9	6.8	10.7			5.9	6.2	8.1
4.8	4.9	6.3			6.2	10.5	10.6			6.3	7	8.3
4.9	3.3	5.6			5.4	9.5	9.8			6.3	8	7.8
4.2	4	5.4			5.2	9.9	10.5			3.2	8.2	7.7
3.6	4.3	6.3			4.3	9	11.2			4	7.9	7.5
1.5h					2h					AUC for Glucagon Tolerance Test
NCD	Glucagon	Glucagon+AAV8-p52			NCD	Glucagon	Glucagon+AAV8-p52			NCD	Glucagon	Glucagon+AAV8-p52
4	7	7.5			5.8	7.2	9.8			10.3	14.7125	20.1875
4.9	7.5	7.2			4.3	8.2	7.1			11.1625	13.6875	16.475
5.7	6.7	7.7			4.8	5.4	6.8			11.6875	14.9375	16.825
5.4	4.7	9.2			5.3	5.1	7.5			11.275	13.7875	16.95
5.1	5.9	8.2			4.9	5.4	6.2			8.9	14.875	16.3875
5.6	8.2	8.7			6.3	5.8	6			9.475	15.525	16.925

## Sheet: Figure 2a
Figure 2a
NCD	HFD	HFD+p52 siRNA
10.9904	15.8259	9.80628
10.1204	14.0937	9.19059
8.7935	14.0498	9.39438
9.74833	20.9577	9.55011
11.9001	21.2482	10.4353
12.1956	12.712	11.1383

## Sheet: Figure 2c
Figure 2c
NCD	HFD	HFD+p52 siRNA
0.307647	0.716341	0.190781
0.470437	0.801251	0.417789
0.45566	0.925455	0.55989

## Sheet: Figure 2d
Figure 2d
G6pase					PEPCK					PGC-1a
NCD	HFD	HFD+p52 siRNA			NCD	HFD	HFD+p52 siRNA			NCD	HFD	HFD+p52 siRNA
0.150517	3.35893	0.29689			0.630689	0.719467	0.407536			5.14439	27.3411	1.59438
0.117278	3.31268	0.32942			0.194117	1.12117	0.142102			4.60436	30.5479	1.58337
1.22095	2.88386	0.201381			0.190122	1.19334	0.156583			0.20208	44.109	0.359235
1.49278	2.96493	0.29078			0.837987	1.72309	0.342696			0.308427	46.3019	0.138025
0.957935	1.61105	0.788947			0.832199	1.80876	0.10118			0.55594	75.2177	11.9837
0.938221	1.70291	0.783497								0.48734	73.1608	9.66654

[truncated: 73 more sheets: Figure 2e, Figure 2f, Figure 2h, Figure 2i, Figure 3a, Figure 3b, Figure 3c, Figure 3d, Figure 3e, Figure 3f, Figure 3g, Figure 3h, Figure 3i, Figure 3j, Figure 4a, Figure 4c, Figure 4d, Figure 5a, Figure 5b, Figure 5c …]
